# Supplementary material for: The Effect of Different Surfactants and Polyelectrolytes on Nano-Vesiculation of Artificial and Cellular Membranes
Source: Molecules. 2024 Sep 27;29(19):4590. doi: 10.3390/molecules29194590 (PMC11477677; doi:10.3390/molecules29194590)
Supplement: Supplementary file 1 [file molecules-29-04590-s001.zip]

Archive with 1 entries (1 files):
- molecules-3210424-supplementary.pdf
